# Supplementary material for: Reduced thermal variability in cities and its impact on honey bee thermal tolerance
Source: PeerJ. 2019 Jun 7;7:e7060. doi: 10.7717/peerj.7060 (PMC6557256; doi:10.7717/peerj.7060)
Supplement: Data S1 [file peerj-07-7060-s001.xlsx]

## Sheet: Data for statistical analyses
Site	Category	Percent Impervious Surface	Thermal Tolerance Breadth	CTmax	CTmin		Ambient Temperature Range	Maximum Ambient Temperature	Minimum Ambient Temperature	Average Ambient temperature	CCRT_20	CCRT_24	CCRT_34	CCRT_34*
1	urban	79.59	42.34	51	8.65917						4.42	4.02	8.12	12.92
2	urban	78.05	42.51	51.12	8.59917						2.3	7.31	13.27	7.8
3	urban	77.25	41.03	50.73	9.695		15.72	28.31	12.59	20.45	4.51	5.11	8.01	8.51
4	urban	74.97	41.42	50.95	9.52286		17.96	30.33	12.37	21.41	3.11	7.42	12.61	10.92
5	urban	71.11	40.94	50.71	9.765		16.82	28.02	11.2	19.88	5.36	6.2	14.29	8.71
6	urban	66.73	41.03	50.63	9.58857		10.92	26.76	15.85	21.4	4.29	8.28	10.69	9.39
7	urban	66.56	41.85	51.07	9.219		13.83	24.6	10.77	20.27	5.43	11.42	8.15	12.06
8	urban	64.91	40.98	49.56	8.56667						4.01	14.58	13.63	14.64
9	rural	20.08	41.48	50.24	8.75556		23.34	30.52	7.18	18.85	3.23	8.41	12.51	9.75
10	rural	20.07	42.07	51.01	8.935		16.13	25.22	9.09	17.16	3.12	11.58	7.99	9.56
11	rural	16.07	42.33	50.77	8.433							10.06	11.83	14.33
12	rural	13.47	42.18	50.51	8.32417							5.07	10.52	10.83
13	rural	9.1	41.96	50.7	8.73444		21.96	30.26	8.3	19.28
14	rural	6.3	42.83	51.38	8.54875		16.99	27.99	11	19.49
15	rural	6.18	42.63	51.55	8.91
16	rural	0.1	42.08	51.07	8.985		19.61	27.67	8.06	17.86

## Sheet: CTmax_RawData
Ctmax of bees from urban sites									Ctmax of bees from rural sites
Site1	Site2	Site3	Site4	Site5	Site6	Site7	Site8		Site9	SIte10	Site11	Site12	Site13	Site14	Site15	Site16
51.2	50.59	50.9486	50.13	51.6	49.9867	50.2	45		47	50.16	50.5	51.79	51	52.27	51.44	51
50.31	51.5	49.5557	50.48	51.19	50.705	50.228	50		47	51	51.53	50.98	50.63	52.07	53.12	52
50.64	49.3	51.0714	50.9	50.13	51.0033	50.54	49.78		52.08	50.37	50.48	52.57	50.39	49.34	51.71	50.86
51.68	50.69	51.1514	51.7	49.56	51.1157	51.26	49.16		51.38	52.08	50.61	51.69	51.47	51.15	50.7	49.49
51.51	51.89	50.51	50.03	51.79	50.9486	52.06	49.42		51.89	51.59	49.79	44.8	51.12	52.43	51.42	51.34
50.68	51.38	51.1362	51.28	49.96	49.5557	52.14	51.89		51.08	50.87	51.7	51.58	50.67	51.64	51.47	51.38
	52.46		52.12		51.0714		51.64		51.24			50.16	49.62	51.55	50.97	51.39
														50.6

## Sheet: CTmin_RawData
Ctmin of bees from urban sites									Ctmin of bees from rural sites
Site1	Site2	Site3	Site4	Site5	Site6	Site7	Site8		Site9	SIte10	Site11	Site12	Site13	Site14	Site15	Site16
6.93	8.35	9.03	11.34	9.5	9.98	8.22	7.53		9.3	8	7.95	7.76	10.1	7.14	9.72	9.71
6.54	7.1	9.36	9.09	7.63	10.48	11	8.38		9.09	10	8.49	8.4	7.85	7.84	8.52	9.62
8.96	7.5	8.84	9.39	10.34	9.7	9.18	7.09		8.04	9	7.78	7.74	8.4	8.09	9.72	7.53
9.69	8.79	9.02	9.04	14.67	10.26	10.95	9.59		9.09	8.45	9.08	7.07	8.09	9	8.2	7.71
9.51	10.23	10.91	9.84	7.85	9.35	9.29	8.5		9.57	9.17	8.07	9.32	8.59	8.4	12.38	8.87
7.05	8.56	10.2	9.2	8.6	9.91	6.33	10.5		9.07	7.85	7.59	8.92	9.83	7.86	6.88	8.8
9.33	8.53	9.3	8.76		7.44	9.52	9.03		9.46	9.31	8.73	7.62	8.92	10.99	8.33	9.06
8.4	8.34	10.9				8.86	9.2		6.46	9.7	8.44	8.71	8.05	9.07	7.1	8.67
9.67	8.21					9.51	8.82		8.72		9.66	7.54	8.78		7.74	8.86
8.7	9					9.33	7.92				8.54	8.33			9.93	9.65
9.06	10.5						8.46					8.55			9.85	10.15
10.07	8.08						7.78					9.93			8.55	9.19

## Sheet: Ambient_Temp_RawData
Minimum, maximum, and average ambient temperatures in urban sites																	Minimum, maximum, and average ambient temperatures in rural sites
	Site3			Site4			Site5			Site6			Site7					Site9			Site10			Site13			Site14			Site16
Day	Minimum Ambient Temperature	Maximum Ambient Temperature	Average Ambient Temperature	Minimum Ambient Temperature	Maximum Ambient Temperature	Average Ambient Temperature	Minimum Ambient Temperature	Maximum Ambient Temperature	Average Ambient Temperature	Minimum Ambient Temperature	Maximum Ambient Temperature	Average Ambient Temperature	Minimum Ambient Temperature	Maximum Ambient Temperature	Average Ambient Temperature		Day	Minimum Ambient Temperature	Maximum Ambient Temperature	Average Ambient Temperature	Minimum Ambient Temperature	Maximum Ambient Temperature	Average Ambient Temperature	Minimum Ambient Temperature	Maximum Ambient Temperature	Average Ambient Temperature	Minimum Ambient Temperature	Maximum Ambient Temperature	Average Ambient Temperature	Minimum Ambient Temperature	Maximum Ambient Temperature	Average Ambient Temperature
1	10.66	24.5	17.58	14	28.5	21.25	13	28	20.5	18	29.33	23.67	9.92	31.5	20		1	6.17	24.67	15.43	7.83	22.17	15	6.67	30	18.33	8.5	24.17	16.33	6.5	22.33	14.42
2	11	28.17	19.58	15	28.67	21.83	14.5	28.5	21.5	19.5	29.67	24.58	11.92	28.83	18.5		2	6.17	33.5	19.83	7.5	24.33	15.92	6.5	31.17	18.83	9.5	28.5	19	6.83	27.67	17.25
3	12.5	23.83	18.17	13	27.5	20.25	11	24.67	17.83	20	20.83	20.42	12.33	25	19.5		3	8	26	17	9.83	24.5	17.17	9.17	31.33	20.25	11	25.83	18.42	8.83	26.33	17.58
4	12.5	31.33	21.92	12.5	34	23.25	11	26	18.5	19.5	20	19.75	10.83	25.67	20.92		4	8.5	32.5	20.5	9.5	26.67	18.08	8.17	34	21.08	11	33.33	22.17	7.5	28.83	18.17
5	13.5	26.83	20.17	12	34.33	23.17	11.5	27.17	19.33	19.5	30.5	25	10.5	24.5	19		5	8	28.83	18.42	10.5	22.5	16.5	9.17	29.83	19.5	11.5	26.17	18.83	10.67	25.33	18
6	14.5	23.33	18.92	15.5	22.33	18.92	13.5	24.33	18.92	19.17	27.17	23.17	14	23.17	18.58		6	12.17	23.5	17.83	13.5	21.17	17.33	13.5	24.67	19.08	13	20.83	16.92	13	26.33	19.67
7	13.66	32.33	23	13.5	31.67	22.58	12	26.5	19.25	14	28.83	22.42	12	22.2	22		7	8.67	30.33	19.5	10.67	26.67	18.67	9.83	32.5	21.17	12	28.67	20.33	9.5	29.67	19.58
8	8.83	29.83	19.33	8.17	31.5	19.83	6.33	32.17	19.25	11.33	28.67	20	5.67	24.5	20.08		8	2.17	33	17.58	3.83	26.5	15.17	3.5	32.67	18.08	7.33	31	19.17	2.67	28.83	15.75
9	10	29.33	19.67	8.5	32.83	20.67	7.5	30.83	19.17	11.5	30.5	21	6.5	25.33	20.42		9	1.67	30.67	16.17	4	26.83	15.42	4	33.5	18.75	8.33	28.83	18.58	2.83	30	16.42
10	11.16	32.5	21.83	10	33.33	21.67	8.67	30.17	19.42	12.57	26.33	19.5	9	24	21.5		10	4.17	32.33	18.25	7	29	18	6.33	32.67	19.5	10	29.83	19.92	5.17	31.83	18.5
11	13.66	31.33	22.5	12	31.5	21.75	12	30.33	21.17	12.17	25.17	18.67	11.33	24.33	22.33		11	6.5	33	19.75	10	29.17	19.58	8.5	32.33	20.42	12	32.33	22.17	9	31.33	20.17
12	13.5	32.83	23.17	12	34.33	23.17	11.5	31	21.25	13	24.17	18.58	11	25.17	22.58		12	6.17	33.17	19.67	9.33	30.17	19.75	8.5	33	20.75	12	32.33	22.17	8	32.33	20.17
13	14.5	28.17	21.33	13	30.33	21.67	12.33	25.17	22.25				11.67	23.67	21.67		13	8.67	34	21.33	10.83	25.67	18.25	9.17	26.83	18	12.5	31.17	21.83	8.67	30.17	19.42
14	14.5	26	20.25	13.17	31.5	22.33	12.5	27.5	20				12	21	20.42		14	9.17	33.67	21.42	10	22.83	16.42	10.17	26.5	18.33	12.83	26.83	19.83	10.67	23.5	17.08
15	14.33	24.33	19.33	13.23	22.67	18.75							12.83	20.17	16.5		15	11.5	28.67	20.08	12	20.17	16.08	11.33	22.83	17.08	13.5	20	16.75	11	20.5	15.75
